# Supplementary material for: A Waist-Mounted Interface for Mobile Viewpoint-Height Transformation Affecting Spatial Perception
Source: Sensors (Basel). 2026 Jan 6;26(2):372. doi: 10.3390/s26020372 (PMC12845937; doi:10.3390/s26020372)
Supplement: Supplementary file 1 [file sensors-26-00372-s001.zip › Table S1.xlsx]

## Sheet: JudgmentResult
	head high	head middle	head low	waist high	waist middle	waist low
par1	7	3	1	7	4	1
par2	7	3	1	7	6	1
par3	4	4	1	6	4	1
par4	6	3	1	7	6	1
par5	7	1	1	7	7	1
par6	5	1	1	7	4	1
par7	6	1	1	7	7	1
par8	6	1	1	5	4	1
par9	7	1	1	5	2	1

## Sheet: Questionnaire
	Body Image
par1	b
par2	d
par3	c
par4	c
par5	b
par6	c
par7	c
par8	d
par9	a

## Sheet: WalkingAverage
	head high	waist high	waist middle
exp1	0.157339	0.0808839	0.0207599
exp2	0.157339	0.0371258	0.0180189
exp4	0.04493	0.248465	0.0207599
exp5	0.157339	0.0808839	0.0155418
exp7	0.0659398	0.0808839	0.0968936
exp8	0.375469	0.0808839	0.0207599
exp9	0.170597	0.0808839	0.0808839

## Sheet: DelayImage
Resolution	Delay(ms)
1920×1080 30fps	220
1920×1080 30fps	230
1920×1080 30fps	300
1920×1080 30fps	300
1920×1080 30fps	230
1280×720 60fps	160
1280×720 60fps	160
1280×720 60fps	130
1280×720 60fps	140
1280×720 60fps	170
1024×768 30fps	220
1024×768 30fps	210
1024×768 30fps	200
1024×768 30fps	180
1024×768 30fps	170
640×480 120fps	220
640×480 120fps	160
640×480 120fps	160
640×480 120fps	130
640×480 120fps	100
800×600 60fps	90
800×600 60fps	120
800×600 60fps	130
800×600 60fps	110
800×600 60fps	120
1280×1024 30fps	260
1280×1024 30fps	200
1280×1024 30fps	290
1280×1024 30fps	290
1280×1024 30fps	220
320×240 120fps	130
320×240 120fps	140
320×240 120fps	140
320×240 120fps	140
320×240 120fps	150
